# Supplementary material for: Artificial Intelligence-Enhanced Quantitative Ultrasound for Breast Cancer: Pilot Study on Quantitative Parameters and Biopsy Outcomes
Source: Diagnostics (Basel). 2024 Feb 14;14(4):419. doi: 10.3390/diagnostics14040419 (PMC10888332; doi:10.3390/diagnostics14040419)
Supplement: Supplementary file 1 [file diagnostics-14-00419-s001.zip]

Archive with 1 entries (1 files):
- diagnostics-2865301-supplementary.png
